# Supplementary material for: Developing efficient strategies for localizing the enhanced yellow fluorescent protein subcellularly in transgenic Eimeria parasites
Source: Sci Rep. 2024 Feb 28;14:4851. doi: 10.1038/s41598-024-55569-6 (PMC10902363; doi:10.1038/s41598-024-55569-6)
Supplement: Supplementary file 1 — Supplementary Table S1. [file 41598_2024_55569_MOESM1_ESM.xlsx]

## Sheet: Sheet1
Supplementary Table S1 Primers for fragment amplification
Target gene/fragment	Primers (5'→3')	Length (bp)a	5' Promoter (bp)b	Predicted signal sequencec	GPI-anchored sequencec	3' UTR (bp)b
EtSAG13(Coding sequence)	F: ATGTCTCGACTTGGCCTG	789	\	1-57	724-789	\
	R: ACTCAACAGAATTAACGCGAG
EtSAG13(Open reading frame)	F: CGGGAAAGGCACCTATGCTGC	2968	1356	\	\	\
	R: ACTCAACAGAATTAACGCGAG
3' EtSAG13	F: ATGTCTCGACTTGGCCTG	789	\	1-57	724-789	\
	R: ACTCAACAGAATTAACGCGAG
EtSAG1	F: ATGGCTCGTCTTTCTTTTG	759	\	1-69	706-759	\
	R: ACTCAACAGAATTAACGCGAG
5' EtSAG1	F: TTCACTTACACTTCAGC	1001	1001	\	\	\
	R: TTTGAGCAAATATGACTGTACAG
3'EtSAG1	F: GCGGGCGCCGGTTGTTAGTGACACA	1001	\	\	\	1001
	R: GTCATTTTCGAAATTCAGATGCGTATACGCC
EtMIC2	F: ATGGCTCGAGCGTTGTCGCT	1024	\	\	\	\
	R: ATGACTGTTGAGTGTCACTCTCTGC
5 'EtMIC2	F: CCTAGGATGGAAGATCGCAGTGTGTC	1480	1480	\	\	\
	R: GGCGCGCCTTTGAATGTGAATACAAAGAG
EaMIC2	F: ATGGCTCGAGCGTTGTCGCT	879	\	\	\	\
	R: ATGACTGTTGAGTGTCACTCTCTGC
3' EtActin	F: GAATTCGATTGGCCGCGT	761	\	\	\	761
	R: TACGTAAACCTACAATTACCTGTTGC
DHFR	F: ATGCAGAAGCCGGTGTGTCT	1848	\	\	\	\
	R: GGTGGCGACAGGATCCAAGA
EYFP	F: ATGGTGAGCAAGGGCGAGGA	723	\	\	\	\
	R: AAGCTTCTTGTACAGCTCGTCC
EaMCP1	F: CTATTAGTACTGGTCGGGC	881	812	1-69	\	\
	R: GCCGATTGCTTCGGACGCCTGAAT
EaMIC1	F: CAGACTAGAAGACGCTCAAATATTC	913	838	1-75	\	\
	R: GCCGGCGACTCCATTTCCGCCGTAAAG
EaMIC2	F: AGTTTCTCAGTGACTCCGCACCAC	938	860	1-63	\	\
	R: TACTTTTGTCCTGATTGCCAGAG
EaROP0	F: GTACACCGCAAAAGCTGCATGTAC	1005	870	no	\	\
	R: CTCTCCTGTTGATGCTGCTGCTGCT
EaROP2	F: GCTGTGGCTGCTCAGTGTTTGTTG	897	807	1-84	\	\
	R: CTTGACTCCATCAGAACCCTCGAC
EaROP17	F: GTTGAGTGCTACGCACGGATTATC	943	862	1-66	\	\
	R: CTGTGGCTGAAGATTCGCAGTGAC
EaROP23	F: CTTTGTCGAGTCAGGGATGGACGG	940	832	1-93	\	\
	R: TTCACTGGTGACGACGGCCAGGGTA
EaROP30	F: GTGGGCAATGCAGTGCAGACAAAA	963	861	1-93	\	\
	R: GGGAGGTGCTGCTTCTCCTCTGAT
EaROP35	F: CATCCAAACCCTGCTTCCCTTGGA	986	890	1-81	\	\
	R: GAGCGACGGGGAATTCGCTTCTGA
EaSAG1	F: ATGGCTCCTCATGCTCTG	789	\	1-75	\	\
	R: TCAAAGAAGAACAGCAGAGGC
EaSAG1	F: GGCCAGTGGCTATGTCTCA	957	882	1-75	\	\
	R: TGCGACTGGGTCACCCGT
3' EaSAG1	F: CTTGTCGGCTCTATGCG	661	\	\	\	661
	R: GACTGGGCGTGAGTTTGATTAG
a represents length of amplified fragment (not including restriction enzyme sequence)
b represents sequence length selected from 5' or 3' noncoding region for 5' promoter or 3' untranslated regions.
c represents the location of sequence starting with the first base of the gene that encodes the start codon
\ represents sequence is not involved
F represents forward primer, R represents reverse primer
